# Supplementary material for: Biomarkers for Health Functional Foods in Metabolic Dysfunction-Associated Steatotic Liver Disorder (MASLD) Prevention: An Integrative Analysis of Network Pharmacology, Gut Microbiota, and Multi-Omics
Source: Nutrients. 2024 Sep 11;16(18):3061. doi: 10.3390/nu16183061 (PMC11434757; doi:10.3390/nu16183061)
Supplement: Supplementary file 1 [file nutrients-16-03061-s001.zip]

Archive with 1 entries (1 files):
- nutrients-3171508-supplementary.pdf
